# Supplementary material for: SFN Enhanced the Radiosensitivity of Cervical Cancer Cells via Activating LATS2 and Blocking Rad51/MDC1 Recruitment to DNA Damage Site
Source: Cancers (Basel). 2022 Apr 8;14(8):1872. doi: 10.3390/cancers14081872 (PMC9026704; doi:10.3390/cancers14081872)
Supplement: Supplementary file 1 [file cancers-14-01872-s001.zip]

Archive with 3 entries (3 files):
- cancers-1553902-Figures S1-S4.pdf
- Table S1.xlsx
- Table S2 .xlsx
